# Supplementary material for: Circulating Tumor DNA for Prediction of Complete Pathological Response to Neoadjuvant Radiochemotherapy in Locally Advanced Rectal Cancer (NEORECT Trial)
Source: Cancers (Basel). 2024 Dec 14;16(24):4173. doi: 10.3390/cancers16244173 (PMC11674684; doi:10.3390/cancers16244173)
Supplement: Supplementary file 1 [file cancers-16-04173-s001.zip]

Archive with 1 entries (1 files):
- cancers-3356568-supplementary.pdf
